# Supplementary material for: First Detection of Bartonella spp. in Small Mammals from Rice Storage and Processing Facilities in Myanmar and Sri Lanka
Source: Microorganisms. 2021 Mar 22;9(3):658. doi: 10.3390/microorganisms9030658 (PMC8004705; doi:10.3390/microorganisms9030658)
Supplement: Supplementary file 1 [file microorganisms-09-00658-s001.zip]

Archive with 2 entries (2 files):
- Table S2.docx
- Table S1 MDPI.docx
